# Supplementary material for: Orexin Receptor Antagonism Improves Sleep Quality and Mitigates Lipopolysaccharide‐Induced Inflammatory Responses in a Mouse Model
Source: FASEB J. 2026 Jan 9;40(1):e71408. doi: 10.1096/fj.202502960R (PMC12785484; doi:10.1096/fj.202502960R)
Supplement: Supplementary file 2 — Table S1: The list of the upregulated (left) or downregulated (right) DEGs from the RNA‐seq analysis between control (Vehi) and LPS groups. Table S2: The list of the upregulated (left) or downregulated (right) DEGs between LPS and LPS + Dari groups. [file FSB2-40-e71408-s001.xlsx]

## Sheet: Table S1
Supplementary Table S1. The identified differentially expressed genes (DEGs) from the RNA-seq analysis between Vehi and LPS groups.
DEGs were identified using fold change −2 to 2 filtering analysis and false discover rate (FDR) < 0.05 as the significance cut-off.
Upregulated 196 DEGs									Downregulated 18 DEGs
Name	Fold change	FDR p-value correction	Vehi_1 - RPKM	Vehi_2 - RPKM	LPS_1 - RPKM	LPS_2 - RPKM			Name	Fold change	FDR p-value correction	Vehi_1 - RPKM	Vehi_2 - RPKM	LPS_1 - RPKM	LPS_2 - RPKM
Cxcl1	1471.19	1.10932e-72	0	0	16.0239	15.5723			Zic2	-2.05661	0.00311007	6.62632	6.46867	2.26508	4.23276
Selp	742.878	6.06444e-40	0	0	2.04936	2.45353			Cep76	-2.08189	0.0385405	1.85972	2.74172	0.931514	1.313
Sele	597.622	1.70489e-28	0	0	2.54567	1.6381			Gm42742	-2.1178	0.0210062	5.35644	5.30536	3.63414	4.14861
Oasl1	403.418	2.12652e-11	0	0	1.67702	1.48065			Svep1	-2.14132	0.00478944	0.521961	0.58316	0.193178	0.314761
Cxcl10	395.996	1.22996e-38	0.0968819	0	36.0968	27.3577			Klf4	-2.5197	0.00568971	1.12407	0.853215	0.34038	0.471831
Cxcl2	337.587	2.93286e-19	0	0	2.06333	1.41777			Il16	-2.52219	0.00014046	1.99065	2.46472	0.706896	1.13599
Ngp	335.753	1.29201e-05	0	0	5.39898	0.123922			En2	-2.55961	0.0161387	1.67275	2.44237	0.502717	1.13393
Ccl2	297.191	4.43768e-19	0	0	9.24995	7.91762			Exph5	-2.78463	1.89727e-05	2.04378	2.13006	0.53559	0.993332
S100a8	273.08	5.59545e-05	0	0	7.47708	0.436406			Cbln1	-2.82886	0.000335293	9.48977	11.3014	2.95348	6.00845
Il1b	242.53	1.02587e-12	0	0	1.71039	1.07202			Crtam	-2.94333	0.0272898	0.850129	1.14485	0.202264	0.48697
Serpina3f	234.989	2.01553e-14	0	0	0.87402	1.32256			Gata2	-3.07342	0.00111534	0.693107	0.68083	0.116404	0.33687
Chil3	221.543	0.000231487	0	0	2.63452	0.185579			Phex	-3.50911	0.0163276	0.198107	0.306805	0.0471339	0.0962854
Slfn4	206.56	0.0003334	0	0	0.953739	0.19101			Pcp2	-4.01014	0.0118744	2.59928	2.98395	0.283867	1.20119
Il6	198.969	1.00506e-06	0	0	1.25178	0.405401			Nrk	-4.4727	2.41889e-05	0.279096	0.246013	0.0402442	0.0822111
Gpr84	169.318	4.67656e-09	0	0	1.43477	0.781589			Sox17	-4.51995	0.00389403	0.376815	0.328635	0.0683067	0.0872108
Ltf	166.415	0.0012675	0	0	0.923937	0.0438936			Cldn5	-4.73074	7.46238e-11	2.75435	3.73891	0.786385	0.589024
Bcl3	161.891	1.36942e-09	0	0	0.778738	0.73422			Mrgprf	-5.47436	0.000818527	0.598095	0.909678	0.0334823	0.239392
Acod1	144.017	0.000136972	0	0	0.876106	0.230931			RP23-366E4.10	-5.61593	0.000823964	0.134942	0.171034	0.00755425	0.0540115
Lcn2	140.186	2.43027e-37	0.0296962	0.0319931	5.7936	4.04129
Saa3	136.452	2.81916e-06	0	0	0.739592	0.319601
Cxcl9	132.837	1.23528e-05	0	0	0.639051	0.251049
Rsad2	119.954	9.02571e-47	0.161977	0.0581685	15.0384	12.6835
Slfn2	118.055	2.73681e-06	0.0468107	0.252157	2.00471	2.36614
Il1rn	99.9857	0.00231587	0	0	0.523046	0.121418
Ccl5	88.7654	0.000233293	0	0	1.00384	0.867584
Ifi209	70.7033	0.0499768	0	0	0.376188	0.0640398
Tgtp1	66.8208	0.00443375	0.243036	0.183284	4.83405	5.62262
S100a9	65.987	9.98114e-05	0	0.160762	11.3609	1.45051
Icam1	65.0469	8.27962e-141	0.107192	0.250214	11.3745	12.712
Tnip3	63.1585	0.00879908	0	0	0.114121	0.166519
Gbp5	59.108	7.60124e-123	0.105626	0.202303	9.94057	8.57899
Csf3	54.2718	5.16492e-14	0.055126	0	2.36082	1.55398
Iigp1	47.054	6.17908e-60	0.274535	0.107552	10.2608	8.68519
Gbp4	46.7422	2.75937e-12	0.0831524	0.089584	5.65816	4.51631
Stx11	39.6242	1.83758e-10	0	0.0350241	0.835353	0.853232
Ccl7	38.2389	1.16161e-20	0.194489	0	4.1646	4.63184
Ifit1	36.4056	3.12932e-75	0.586544	0.56872	22.412	19.0146
Ch25h	32.9595	3.32534e-16	0	0.124323	3.12993	2.52388
Slc4a1	29.6862	0.00161306	0	0.0343152	1.0761	0.0309615
Ifi44	29.555	3.10491e-21	0.0254179	0.0136919	0.568462	0.71652
Plaur	26.486	8.62392e-17	0.0892927	0.0641328	2.29443	2.05421
Gbp2	25.7055	2.23593e-59	0.402468	0.533659	13.9067	10.5931
Il1a	25.0245	7.03493e-06	0.0394595	0.0425116	1.80255	1.72606
Mmp13	23.7596	0.00592325	0.0291407	0.0313946	1.55304	0.0566528
AW112010	23.3784	1.07436e-14	0.10116	0.217968	4.13972	3.93332
Mx1	22.8741	2.29909e-07	0.0427279	0.0230164	1.09792	0.643776
Mx2	21.9197	6.55411e-51	0.107766	0.116101	2.46142	2.76551
Apol10b	20.6377	0.000705964	0.0392211	0	0.29861	0.762502
Tnf	19.9168	0.000367005	0.0475247	0	0.633202	0.600557
Olfr56	19.5835	9.1214e-08	0.0171684	0.0184963	0.457491	0.333773
Sp110	17.5484	4.21471e-05	0	0.0247509	0.513804	0.256817
Ptgs2	16.869	3.68845e-84	0.493209	0.439744	9.06391	6.99302
Ccrl2	16.4067	5.62244e-26	0.209873	0.0323009	2.19707	2.06923
Slfn3	16.3627	2.59127e-09	0.0456717	0.0492042	0.651978	0.865711
Ccl12	16.2675	0.00389403	0.145052	0	1.79458	1.26899
Cd274	15.6522	7.57396e-21	0.301077	0.254858	5.19851	3.72102
Parp14	14.6942	7.4793e-47	0.318067	0.252493	4.64407	3.91356
Isg20	14.4079	4.34326e-07	0.083756	0.0451171	1.31521	0.732739
Socs3	14.3626	2.29663e-51	0.107773	0.435409	4.17958	3.66665
Gbp6	13.9526	7.42815e-13	0.248567	0.267793	4.13354	3.95495
Casp4	13.8066	6.95896e-10	0.0629863	0.0226194	0.759282	0.530627
Cd40	12.9697	3.24362e-06	0.0686081	0.0492765	0.805286	0.511297
Atf3	12.7492	6.1061e-20	0.18081	0.116877	1.85841	2.14424
Isg15	12.1628	4.47627e-12	0.515166	0.222005	4.6086	3.7057
Tnfaip2	12.0278	4.16894e-34	0.140658	0.1347	1.91869	1.48881
Tnfsf10	11.9754	2.07984e-10	0.118334	0.223101	2.26641	1.9267
Slfn5	11.6546	5.09982e-43	0.541779	0.504091	6.94894	6.54709
Ifit2	11.3271	1.2485e-50	0.872751	1.13258	12.8175	10.2189
Cd14	11.2982	5.37746e-18	0.297302	0.266914	3.44242	3.17893
Irgm2	11.0333	1.71169e-18	0.168874	0.432097	3.07368	3.48829
Steap4	10.9883	3.42768e-10	0.0493775	0.106393	1.03382	0.743965
Gbp3	10.6388	1.29228e-12	0.262427	0.308427	3.31484	2.96836
Tlr2	10.1978	1.33494e-25	0.180906	0.194899	1.99221	1.95948
Gbp9	9.95463	1.20762e-06	0.31621	0.292001	4.41369	3.58603
H2-Q6	9.7301	2.09363e-05	0.112076	0.0402484	1.17328	0.726296
Gm21988	9.4446	0.025008	0.322253	0	0.788616	1.29774
Tnfaip3	9.33227	9.70518e-70	0.258709	0.429693	3.47772	3.01776
Slfn9	9.30609	0.000297601	0.0522334	0.0703418	0.869923	0.40619
Cybb	9.24848	5.98383e-05	0.0670567	0.043346	0.778568	0.286805
Irf1	9.15937	5.23656e-68	0.391816	0.48544	4.13904	4.03719
Osmr	8.96405	1.6189e-72	0.167194	0.180126	1.6952	1.4752
Usp18	8.77176	5.60691e-08	0.223349	0.15039	1.70047	1.27551
Tmem252	8.60539	1.65563e-47	0.537848	0.443108	4.24546	4.42858
Gm12185	7.14732	0.00200334	0.0418255	0.0150202	0.291902	0.189731
Birc3	7.07471	1.65152e-29	0.26436	0.201041	1.65753	1.63254
Helz2	7.05077	1.09063e-20	0.385107	0.225644	2.39191	2.00965
Sp140	6.71603	0.0040736	0.0936214	0.0504314	0.712787	0.477778
Igtp	6.7125	0.00443375	0.462273	0.498029	4.50938	3.40761
Trim30a	6.44233	4.80687e-18	0.246317	0.244956	1.71305	1.6392
Anxa1	6.29265	0.0459874	0.0597339	0.0643542	0.625329	0.203227
Nlrc5	6.25359	1.23771e-09	0.082543	0.0691658	0.576071	0.401182
Nfkb2	6.01542	8.25519e-17	0.284195	0.280662	1.84818	1.6345
Ifih1	5.75252	6.6808e-26	0.429294	0.256944	2.27882	1.76192
Hck	5.72024	0.0040736	0	0.240682	0.602394	0.796253
Irgm1	5.71724	6.15399e-32	0.670336	0.476642	3.77667	2.93222
Ifitm3	5.71558	8.96175e-14	1.83818	1.23773	9.51224	8.59906
Tmem173	5.69735	0.000217776	0.101511	0.145817	0.772857	0.690723
Rhbdf2	5.65635	1.34845e-07	0.0441487	0.158545	0.462174	0.700945
Nlrp3	5.63937	0.000755768	0.0383993	0.144793	0.694339	0.3546
Samsn1	5.5692	0.00363193	0.0343595	0.0925428	0.506843	0.217096
Slfn8	5.55037	4.28897e-05	0.0952005	0.102564	0.579847	0.462701
Maff	5.51821	4.96787e-10	0.404353	0.237615	1.92409	1.75087
Ifit3	5.48019	7.02104e-15	1.87479	1.82744	13.2117	10.3269
Sp100	5.47878	1.35089e-05	0.134014	0.122167	0.961451	0.531097
Neurl3	5.4433	0.00351566	0.121065	0.0260857	0.391734	0.470727
Gbp7	5.4249	3.08703e-24	0.499492	0.269063	2.21835	2.02306
H2-Q4	5.27543	1.39207e-10	0.48008	0.355584	2.34154	2.24583
Tap1	5.26482	3.15302e-17	0.241815	0.214545	1.32665	1.13381
Irf7	5.26222	9.94048e-06	0.232132	0.41681	1.93916	1.52937
H2-Q7	5.26197	0.0177118	0.0730533	0.0393519	0.71262	0.514836
Ifi203	5.09001	0.0374606	0.0929234	0.112625	0.851178	0.372598
Adamts1	4.98878	1.98924e-101	1.88048	1.63024	8.93417	8.91117
Nfkbiz	4.80512	1.84728e-29	0.434636	0.585318	2.70342	2.26334
Oas1b	4.71225	0.0188278	0.156412	0.0842548	0.595421	0.608164
Lcp2	4.69049	0.00926627	0.13975	0.188199	0.581867	0.59432
Zc3h12a	4.63332	9.85626e-06	0.243247	0.14559	0.900259	0.84071
Nod2	4.51147	2.14791e-07	0.124281	0.167367	0.606168	0.739949
Trim21	4.46985	0.00186741	0.0248225	0.320909	0.779568	0.772124
Cp	4.32025	3.64103e-22	1.02598	1.00007	4.04514	4.13963
Oasl2	4.25723	1.10156e-06	0.301211	0.38941	1.66262	1.32733
Lgals9	4.17311	2.59976e-08	0.583195	0.274883	1.90788	1.80699
Vcam1	4.14531	3.17615e-19	1.87749	1.97338	8.28023	8.14586
Fas	4.13823	2.32741e-05	0.302749	0.465951	1.72874	1.51349
Psmb9	4.12219	0.0214623	0.0851523	0.0917385	0.384932	0.372478
Dusp2	4.12167	0.0204867	0.116665	0.20948	0.777198	0.604824
Tmem140	4.06193	0.0475043	0.0532329	0.129038	0.506611	0.297536
Samd9l	4.02693	3.73349e-06	0.487998	0.525743	2.28113	1.88349
Rnf213	3.97004	8.68587e-14	1.01471	1.04351	4.84601	3.51054
Map3k8	3.95821	5.0493e-10	0.242119	0.298109	0.98752	1.19358
Lif	3.87351	0.0302145	0.0895322	0.0771658	0.272662	0.40034
Cebpd	3.87281	1.60705e-12	0.998096	0.358432	2.61216	2.82976
Plscr1	3.80522	0.00108733	0.158191	0.306767	1.02373	0.861113
Ier3	3.80186	7.36921e-11	1.85952	1.70655	7.27534	6.56075
Serpine1	3.77485	0.000382411	0.301444	0.0649519	0.841515	0.605575
Akap12	3.73723	1.48022e-109	5.38898	4.53294	18.128	19.6293
Parp9	3.67104	0.00120804	0.207843	0.430613	1.00422	1.18113
Adamts9	3.66726	4.84178e-30	0.435261	0.368443	1.59775	1.72261
Thbs1	3.53607	3.42979e-14	0.474567	0.317818	1.57463	1.35898
Dtx3l	3.5235	2.91592e-10	0.51711	0.439821	1.92966	1.50798
Serpina3g	3.51127	0.0233862	0.259027	0.19933	0.950834	0.719396
Apold1	3.507	0.00170113	1.96534	0.682259	4.50972	4.98832
Gm20559	3.49493	0.0032143	0.278107	0.224713	1.12485	0.788478
Ptges	3.48655	7.04474e-08	0.336856	0.384259	1.37662	1.40608
Tgm2	3.45584	1.02587e-12	1.08185	0.946989	3.92528	3.43419
Runx1	3.43589	1.72838e-05	0.151479	0.0567636	0.432482	0.307296
Pik3r5	3.37118	0.000146568	0.168417	0.196564	0.77469	0.477491
Ddx60	3.09147	0.00581962	0.062788	0.115962	0.315846	0.244134
Rtp4	3.05038	0.00579972	0.584837	0.157518	1.07838	1.17252
Gimap6	3.041	0.00405166	0.178245	0.336055	0.720943	0.86632
Zfp36	3.02068	0.0182047	1.12238	0.362757	2.71311	1.74562
Rnf125	2.99134	0.0161387	0.583906	0.440348	1.55595	1.58925
Rgs16	2.96998	0.000468582	2.13132	2.83433	5.35611	6.24766
Cmpk2	2.9081	1.6289e-09	2.92282	2.91272	10.0138	7.19756
Cyp1b1	2.88485	1.19084e-07	0.379744	0.441845	1.15647	1.25505
Fosl2	2.84033	3.75789e-12	1.79902	1.41069	4.60535	4.68178
Ddx58	2.75507	2.57335e-11	0.464044	0.44042	1.1987	1.31027
Ifit3b	2.72465	0.000118972	1.1684	1.21681	2.92813	2.9908
Cdkn1a	2.71989	0.0135057	4.59019	1.43449	7.33629	9.43475
Cyyr1	2.68593	2.32065e-13	0.534234	0.490637	1.44192	1.37063
Clec2d	2.67728	1.45016e-05	2.1191	2.90565	6.72241	7.05355
Eif2ak2	2.64438	6.68596e-06	0.746481	0.804219	2.18924	1.83627
Nfkbia	2.61505	8.49246e-05	8.14987	3.61852	16.4994	14.884
Trim30d	2.60623	0.0385405	0.352363	0.133983	0.769309	0.62459
Sbno2	2.55208	2.88202e-12	1.21621	1.7669	3.57759	4.1378
Prg4	2.53569	0.00643039	0.309388	0.294105	0.866003	0.725321
Tm4sf1	2.52484	2.62161e-08	0.748432	1.08853	2.17243	2.52812
Rasip1	2.4952	1.9885e-06	0.924402	0.864862	2.15305	2.53019
Zc3hav1	2.43413	7.00268e-07	0.549721	0.759612	1.67185	1.55661
Itga5	2.40299	8.69628e-05	0.438389	0.528973	1.3017	1.05683
Arid5a	2.37915	9.64637e-12	0.758698	0.839178	1.77141	2.09449
Baz1a	2.37293	0.0374156	0.141446	0.152386	0.372772	0.338445
Trim25	2.36597	5.22861e-06	0.636248	0.568786	1.62328	1.22378
Cebpb	2.35405	0.0363925	1.50193	0.948539	3.79521	3.92678
Gadd45b	2.35193	9.96865e-05	1.66123	1.72343	4.09881	4.00711
Cfap43	2.33098	0.00336211	0.164315	0.151735	0.357432	0.395505
Apobec3	2.31709	0.000559955	0.435371	0.331091	0.91398	0.896199
Rel	2.31424	1.58817e-08	0.490353	0.57324	1.3007	1.1967
Pim1	2.29016	0.000218183	1.00393	1.08158	2.83818	2.09526
Gm26809	2.28575	0.0126331	4.78176	3.2092	12.2099	14.5032
Csf1	2.2837	5.84526e-15	1.93221	2.41536	4.6182	5.46259
H2-K1	2.28106	4.97504e-10	2.12055	2.22022	4.71839	5.40002
Relb	2.25911	0.0200171	0.400994	0.324007	0.686918	0.99396
Ppp1r18	2.25611	0.00443562	0.469126	0.660923	1.32221	1.26282
Tifa	2.24984	0.00034881	0.657428	0.73451	1.50623	1.68048
Uaca	2.21934	3.78264e-05	0.617028	0.563595	1.37869	1.29084
Ripk2	2.15307	0.000342361	0.857487	0.953612	2.10596	1.85527
Pnp	2.14882	0.000406965	1.41394	1.4417	3.58034	3.77968
Trim56	2.14403	1.27617e-08	0.621063	0.614849	1.32589	1.37058
Map3k6	2.12927	0.00287502	0.710579	0.328089	1.12708	1.15121
Rnd1	2.10636	1.58091e-05	1.41767	1.89501	3.79769	3.2665
Errfi1	2.10484	4.43779e-08	6.50196	4.33411	11.8169	11.4145
Xdh	2.09865	0.00157844	1.34152	0.914735	2.40797	2.42649
Rhoc	2.08139	0.000738004	1.68495	1.45222	3.11547	3.55652
Pfkfb3	2.03102	8.23283e-17	3.1936	2.55272	5.91196	5.9784
Stra6	2.02266	0.00454285	0.494432	0.331122	0.826633	0.857314
Flnc	2.01543	0.000724575	0.389382	0.25884	0.693834	0.644258

## Sheet: Table S2
Supplementary Table S2. The identified differentially expressed genes (DEGs) from the RNA-seq analysis between LPS and LPS+Dari groups.
DEGs were identified using fold change −2 to 2 filtering analysis and false discover rate (FDR) < 0.05 as the significance cut-off.
Upregulated 1 DEGs									Downregulated 76 DEGs
Name	Fold change	FDR p-value correction	Vehi_1 - RPKM	Vehi_2 - RPKM	LPS_1 - RPKM	LPS_2 - RPKM			Name	Fold change	FDR p-value correction	Vehi_1 - RPKM	Vehi_2 - RPKM	LPS_1 - RPKM	LPS_2 - RPKM
Thbs4	2.21644	0.0376362	0.450774	0.483443	1.06597	1.02581			Ptges	-2.00538	0.0318979	1.37662	1.40608	0.735802	0.613057
									Akap12	-2.01956	0	18.128	19.6293	8.35663	10.4314
									Gbp5	-2.01986	4.01096e-06	9.94057	8.57899	5.36172	3.92153
									Tm4sf1	-2.06859	0.000133452	2.17243	2.52812	1.36854	0.926226
									Robo4	-2.08198	0.00111678	1.17445	1.08534	0.512474	0.57574
									Ifit1	-2.08722	0.00129792	22.412	19.0146	12.8702	7.22857
									Ifitm3	-2.12424	0.010657	9.51224	8.59906	5.68818	2.96205
									Trim30a	-2.12459	0.00158169	1.71305	1.6392	1.0234	0.605754
									Irgm1	-2.12633	3.7861e-05	3.77667	2.93222	1.81032	1.3688
									Rnf213	-2.15161	0.0013891	4.84601	3.51054	2.49123	1.427
									Ifih1	-2.15514	0.000257089	2.27882	1.76192	1.11642	0.777237
									Selp	-2.16506	0.00223659	2.04936	2.45353	1.17184	1.00118
									Rasip1	-2.19471	0.000203595	2.15305	2.53019	1.2318	1.2293
									Maff	-2.22336	0.0166418	1.92409	1.75087	0.579092	1.06147
									Ifit2	-2.32014	0.000134178	12.8175	10.2189	6.40577	3.60026
									Iigp1	-2.3462	0.000292082	10.2608	8.68519	5.22359	2.95996
									Nfkb2	-2.36639	9.339e-05	1.84818	1.6345	0.746181	0.732723
									Ier3	-2.38778	0.000133452	7.27534	6.56075	1.85994	3.90645
									Thbs1	-2.40207	5.73032e-07	1.57463	1.35898	0.678336	0.529102
									Runx1	-2.44046	0.0148406	0.432482	0.307296	0.14822	0.15622
									Cd14	-2.45357	0.00122685	3.44242	3.17893	0.836352	1.83964
									Nlrc5	-2.47869	0.0198961	0.576071	0.401182	0.258006	0.141877
									Itga5	-2.51127	0.000109357	1.3017	1.05683	0.453836	0.488278
									Ptgs2	-2.5384	9.65899e-11	9.06391	6.99302	2.71752	3.64821
									Prg4	-2.5868	0.0157187	0.866003	0.725321	0.36862	0.319071
									Rhbdf2	-2.61747	0.0212255	0.462174	0.700945	0.231834	0.212475
									Sele	-2.61884	0.00223659	2.54567	1.6381	0.692288	0.910343
									Cp	-2.62521	2.216e-09	4.04514	4.13963	2.05243	1.26803
									Parp14	-2.65005	3.78512e-05	4.64407	3.91356	2.15686	1.09628
									Birc3	-2.70544	3.79713e-09	1.65753	1.63254	0.55995	0.625455
									Mx2	-2.79525	4.02109e-11	2.46142	2.76551	0.873101	1.02247
									Baz1a	-2.88807	0.0120286	0.372772	0.338445	0.159163	0.0897677
									Ncf1	-2.93398	0.0360345	1.2952	1.24024	0.717851	0.526328
									Pik3r5	-2.96845	0.00333694	0.77469	0.477491	0.236891	0.188162
									H2-Q4	-3.00589	5.8076e-05	2.34154	2.24583	1.04666	0.742658
									AW112010	-3.08253	0.00158169	4.13972	3.93332	1.93512	0.73028
									Icam1	-3.18164	8.13282e-34	11.3745	12.712	4.38248	3.39011
									Trim30d	-3.26117	0.0119866	0.769309	0.62459	0.279882	0.128256
									Rsad2	-3.36501	0.000290984	15.0384	12.6835	6.05528	2.22729
									Socs3	-3.39925	3.54723e-15	4.17958	3.66665	1.15209	1.16703
									Lcn2	-3.40965	1.19019e-05	5.7936	4.04129	1.93812	0.980018
									Tlr2	-3.47056	1.30622e-09	1.99221	1.95948	0.668859	0.479746
									Nfkbiz	-3.51957	1.47828e-16	2.70342	2.26334	0.646281	0.76841
									Serpina3f	-3.55764	0.00169175	0.87402	1.32256	0.3062	0.315711
									Casp4	-3.55938	0.00223659	0.759282	0.530627	0.165377	0.194873
									Gbp2	-3.63327	1.21285e-11	13.9067	10.5931	4.31978	2.49038
									Cxcl10	-3.67944	6.91158e-05	36.0968	27.3577	11.8828	5.59518
									Steap4	-3.71754	0.000471677	1.03382	0.743965	0.138906	0.330999
									Cd274	-3.8677	7.46754e-06	5.19851	3.72102	1.62135	0.709715
									Tnfaip3	-3.86821	1.60069e-24	3.47772	3.01776	0.715656	0.967172
									Dusp2	-4.06486	0.0493978	0.777198	0.604824	0.175037	0.160421
									Isg20	-4.09985	0.00987938	1.31521	0.732739	0.282741	0.215943
									Gem	-4.56714	3.7861e-05	1.16268	1.22355	0.249951	0.26726
									Neurl3	-4.62318	0.0211521	0.391734	0.470727	0.136229	0.0499415
									Olfr56	-4.68585	0.00627663	0.457491	0.333773	0.154551	0.0177057
									Ccrl2	-4.71905	5.21397e-12	2.19707	2.06923	0.50606	0.401963
									Csf3	-5.05162	2.12796e-05	2.36082	1.55398	0.248124	0.511661
									H2-Q6	-5.6272	0.00201634	1.17328	0.726296	0.0840764	0.19264
									Gbp6	-5.89169	2.35965e-07	4.13354	3.95495	0.839105	0.56666
									Tnfaip2	-6.74906	9.17891e-22	1.91869	1.48881	0.316552	0.193413
									Nlrp3	-7.11963	0.000314145	0.694339	0.3546	0.0648136	0.0792022
									Tnf	-7.55684	0.0200654	0.633202	0.600557	0.0534775	0.0980242
									Cxcl1	-8.80433	4.4011e-39	16.0239	15.5723	0.827751	2.69736
									Gpr84	-9.80548	6.72761e-05	1.43477	0.781589	0.113096	0.103653
									Cxcl2	-13.2901	5.21397e-12	2.06333	1.41777	0.133071	0.12196
									Ccl7	-16.1572	1.72084e-16	4.1646	4.63184	0.328276	0.200576
									Ccl5	-17.5165	0.00549802	1.00384	0.867584	0.0913017	0
									Il1b	-18.3823	8.42061e-09	1.71039	1.07202	0.0919241	0.0842484
									F830016B08Rik	-20.4067	0.00103631	0.427197	0.206687	0.0265847	0
									Il6	-21.7809	0.000182669	1.25178	0.405401	0.0360995	0.0330852
									Saa3	-26.9061	0.000104607	0.739592	0.319601	0.0336338	0
									Acod1	-28.3403	0.00281037	0.876106	0.230931	0.0334158	0
									Ccl2	-32.5401	1.72084e-16	9.24995	7.91762	0.308083	0.211768
									Gm45062	-59.5288	0.0415323	1.83992	0.699878	0	0
									Gm28635	-85.1161	0.00158169	0.64202	0.799709	0	0
									Il1a	-125.339	1.8834e-06	1.80255	1.72606	0.0888041	0.0813889
